# Supplementary material for: The Association Between Changes in White Matter Microstructure and Cognitive Function in Older Adults with Mild Cognitive Impairment
Source: Brain Sci. 2026 Jun 22;16(6):655. doi: 10.3390/brainsci16060655 (PMC13296742; doi:10.3390/brainsci16060655)
Supplement: Supplementary file 1 [file brainsci-16-00655-s001.zip]

Archive with 2 entries (2 files):
- Parameters.pdf
- RESEARCH CONSENT FORM.pdf
